# Supplementary material for: Multifaceted role of FAM210B in hepatocellular carcinoma: Implications for tumour progression, microenvironment modulation and therapeutic selection
Source: J Cell Mol Med. 2024 Aug 28;28(16):e70031. doi: 10.1111/jcmm.70031 (PMC11358035; doi:10.1111/jcmm.70031)
Supplement: Supplementary file 2 — Data S1: The results of univariate Cox regression analysis. [file JCMM-28-e70031-s002.xls]

id	HR	HR.95L	HR.95H	pvalue
L2HGDH	1.12848290243137	0.884849046302842	1.43919877226617	0.330015402827487
GPT2	0.883475051897072	0.790373083152862	0.987543963682246	0.0292149251382063
SPARCL1	0.911097313308516	0.821983252945883	1.00987253857427	0.0762460678396324
SERINC3	1.25103806677477	0.918136067094964	1.70464520522716	0.155931670119525
RORA	0.821633045280376	0.678948756599682	0.994303111294661	0.0435217728645903
TPMT	0.974013429995779	0.790603294979898	1.19997243603224	0.804630352228457
DBT	0.975491222385649	0.758660821455945	1.2542932204213	0.846593837446278
MOCS2	0.895453239864838	0.671412781682886	1.19425266640686	0.45227192526959
GADD45A	0.897688359584339	0.774391696808615	1.04061600124876	0.152197338215556
AK3	0.939090406390701	0.772700985483498	1.14130926185274	0.52765946749035
NAGS	0.950989800094687	0.856109368694015	1.05638558921947	0.348717340909409
ETFRF1	0.836794808853431	0.645659063793493	1.08451285111675	0.178064226125204
MERTK	1.13498746085897	0.981748296458831	1.31214542561839	0.0870721402073236
CD302	0.878320412037591	0.739181732635455	1.0436496359987	0.140363155763101
DPP4	1.01520358874368	0.888900758918852	1.1594526343431	0.82384769460836
CPPED1	0.992543590526192	0.807827155652607	1.21949698298861	0.943210185321942
ABCB4	0.926764590519066	0.841101345424704	1.02115233902793	0.124301529857093
UGT1A3	0.9336718775336	0.817654719194142	1.06615072894862	0.31068982565569
SLC25A13	0.91203288280935	0.748414545862803	1.11142144941424	0.361363528128049
ABTB2	1.01954233859955	0.849180539592848	1.22408196105793	0.83564464853924
RMDN2	0.969169435401212	0.749516346152567	1.25319400882647	0.811249846432661
TCEAL1	0.959056716198286	0.788677431630742	1.16624331823873	0.67527952450065
PEX19	1.12102257915339	0.850191214358113	1.47812821603963	0.418116385921114
METTL7A	0.814608821662511	0.686923502764245	0.96602828358623	0.0184081546352095
SORBS2	0.808044447403721	0.688432324918104	0.948438655982139	0.00911701569489219
AQP9	0.921953110319854	0.864293286727593	0.983459608770921	0.0136579648786563
QDPR	0.804876337329237	0.656443640467994	0.986872106690954	0.0368863336321404
SLC31A1	0.988017734379466	0.798099386343578	1.22312967551649	0.911869885403117
PANK1	0.79595216449749	0.656798060024917	0.964588488803095	0.0199283441598455
ITPR2	0.87857516531429	0.747755902964716	1.03228114689113	0.11554931856641
NEDD4	0.91758078558906	0.784739549916404	1.07290947445165	0.281037883277832
CES2	0.921041082287385	0.825594072771527	1.02752272967914	0.140603245333174
SLC47A1	0.98026940384446	0.864180441725642	1.111953080302	0.756659640703936
SIAH2	0.90893581876217	0.743238512516506	1.11157361831477	0.352449655068407
SLC23A2	0.912647859059186	0.788879603182065	1.05583426328375	0.218966831237854
SELENBP1	0.906657408621795	0.794629798867617	1.03447876958581	0.14533247702094
HGD	0.912400572521592	0.820254216620446	1.01489853739202	0.0914664472558932
PDK4	0.882768876707821	0.797993181461437	0.976550812447822	0.0154950719066442
PECR	0.856946090310673	0.737319460808562	0.995981580214139	0.0441722731919459
ST3GAL6	0.882236001912338	0.750023575021916	1.03775453064595	0.130386118426526
BTD	0.9376959935258	0.740147015101689	1.18797179254115	0.594068838064362
RBBP9	1.10140299276162	0.89691168166552	1.35251728488095	0.356681199836432
AQP11	1.05956409776703	0.896496700966136	1.25229248034819	0.497420353094997
EHHADH	0.876517334805891	0.783942688096675	0.980023986294873	0.020652538293068
ECM2	0.798906167995962	0.694218200230462	0.919381060666676	0.00173102286145949
MASP1	0.858418138708826	0.748687592061432	0.98423121830482	0.0286887086615353
FAM8A1	0.965741202650324	0.820380655820026	1.1368577060904	0.675338250786173
CHPT1	0.956154268978712	0.786403483321854	1.1625469691772	0.652987921682535
ABCA8	0.877298875951475	0.77441649820334	0.993849329826174	0.0396952872719565
ATP6V0E2	1.00672265008114	0.868135866317369	1.16743304073546	0.929347423894749
MCEE	0.782899655382322	0.609914781788267	1.00494673796993	0.0547028289443374
IQGAP2	0.927237239758598	0.793887935298884	1.08298521814852	0.340271979515216
TMEM245	1.0129100847736	0.844168346862082	1.21538179398674	0.890268568454718
NKIRAS1	1.3313373740806	0.969784127778028	1.82768427823715	0.0766967072704365
NFIA	0.943099545448214	0.685811908669555	1.2969106272157	0.71852604061929
SEC14L2	0.859191490983082	0.776561412388211	0.950613829635784	0.00326439905634105
ALDH5A1	0.816013688727487	0.696327667565687	0.956271553187746	0.0119882556064569
DMGDH	0.854259084285066	0.768912666055287	0.949078634414235	0.00335541197857059
HPD	0.942802881941039	0.891611747238444	0.996933112365796	0.0386586252878371
CUX2	0.904197970117968	0.814628166085061	1.00361613212388	0.0584717429617336
PAH	0.900997714039104	0.825234348534785	0.983716785595567	0.0200025731479868
PPARA	1.00844599186053	0.835866627136497	1.21665740141278	0.930016368493758
PI4K2B	0.984075062204746	0.81272266338373	1.19155496909779	0.869367844813811
ZNF385B	0.847463876731818	0.735609290992731	0.97632674187148	0.0219230294889435
ZCCHC24	0.945277356481879	0.776220473861852	1.15115397076784	0.57562730291306
ABHD6	0.965216849109791	0.809480867917409	1.15091486745365	0.693331403265471
MYLK	0.943237490627631	0.810235208599561	1.09807245387829	0.451119228911634
SLC35D1	0.996651159694519	0.831657999610355	1.19437741786385	0.971020836248215
MTMR10	0.842916342767563	0.615641698263938	1.15409330282244	0.286432965522861
CAT	0.87185975211879	0.746289519369773	1.01855835789649	0.0839495476454862
SORD	0.836063208562757	0.736055527905366	0.949658907802023	0.00587621124185465
AASS	0.87614126545399	0.782623969176144	0.980833129656614	0.0216753790519113
ACADSB	0.903663867586873	0.79212851251432	1.03090391607044	0.131777190498954
PIK3R1	0.85233718286373	0.728248756827097	0.997569397107205	0.0465602496872915
POR	0.906589195524436	0.749745558410159	1.096243865965	0.311612171401092
F5	0.872185436260864	0.764547607549331	0.994977196598539	0.0418617641072517
CDC14B	0.857049596622571	0.720792460721754	1.01906450344306	0.0807781675031437
ALDH9A1	1.00002144662327	0.810570475289817	1.23375193668254	0.999840322530432
COBLL1	0.809915802808145	0.680974521031925	0.963271880781	0.0171764186549014
HSDL2	0.946378805933606	0.757484253621664	1.1823781683093	0.627556040290441
SH3BP4	0.917778726675594	0.77280450591838	1.08994937877243	0.328030834987598
KAT2B	1.03397924691711	0.868704486580298	1.2306982403923	0.706896258198043
ALAD	0.831612532547418	0.71236349243315	0.970823760111245	0.0195475602570644
MIA3	0.881792204028922	0.71915785981949	1.08120558020648	0.226520270387734
CTH	0.908551891552704	0.829459374780813	0.995186219773728	0.0390362098605614
CPN2	0.913393827266131	0.837467358558888	0.996203941755428	0.0407703490273858
DHTKD1	0.929723484571505	0.795295764358258	1.08687333254097	0.360459391378968
FMO4	0.867186618406257	0.759650222844781	0.989945910009347	0.0348966279149283
PSD3	0.905150362577468	0.762754853911211	1.07412909229352	0.253821107087627
VSTM4	0.933918604679171	0.800943816663605	1.08897021491361	0.383005952195028
SUOX	0.811452263097417	0.636173472855491	1.03502394139513	0.0924312061114656
PGRMC1	0.903290143569922	0.769137133508948	1.06084214104724	0.214997499867604
HSD17B4	0.920813857895774	0.774723444706012	1.09445269365077	0.349284498497299
MTHFD1	0.883581828289622	0.758105627539258	1.02982594894826	0.113223251624811
CADM1	0.912794375126481	0.78601400862897	1.06002381906128	0.231719702644486
ALDH6A1	0.890544432234772	0.786978080488459	1.00774012065509	0.0661020140060444
HIBADH	0.902846189984098	0.743124950028769	1.09689661575385	0.303527028063489
IRS1	0.968658040994168	0.817772923369814	1.14738257231139	0.712432720432134
SS18L1	1.01351126914245	0.828532493898162	1.23978854208341	0.896147564845494
PCYOX1	0.965554944242563	0.785995502562311	1.18613445918204	0.738452756058663
IL2RG	1.11517410751048	0.983124937604237	1.26495956159178	0.0900204240570889
TMSB10	1.15722528883069	1.0375875645093	1.2906576899296	0.00872425525177532
PYCARD	1.09209971843211	0.974565358029634	1.2238089371562	0.129394065557046
PHLDA2	1.21680495581187	1.09888560045713	1.34737801630343	0.000161222832217008
TNFRSF18	1.10082195484126	0.953356555456972	1.27109733428084	0.19052577764352
TMEM91	1.20899020168843	1.001666085826	1.45922611183677	0.0480068370836278
CORO7	1.35289843005874	1.04143500416213	1.7575116591438	0.0235687629951217
LTB	0.975103765627296	0.87660967858431	1.08466444869292	0.642609164289174
HRAS	1.44789604508942	1.18526469918103	1.76872133189669	0.000289642504441171
ANO9	1.07933640307027	0.931348701873107	1.25083877676505	0.310247238654941
MAL2	1.10690452025345	0.980637151687662	1.24943014329909	0.100266799009682
S100A4	1.05228897749395	0.933629721583194	1.18602917897424	0.403750757061676
CCDC88B	1.19590952116747	0.987555436204191	1.4482220748196	0.0669886577346399
TIMP1	1.0571554446295	0.967193769154055	1.15548473299955	0.220621935761156
NPAS1	1.28100533913993	1.0442007958113	1.57151257256996	0.0175625946937404
BOLA2B	1.20069429444958	0.912398191747316	1.58008510074188	0.191704297039709
PDCD1	1.00029109432347	0.864915540685909	1.15685546890433	0.996869959558593
BATF3	1.17770183102473	0.897421884748973	1.54551791790432	0.238198838560927
ARPC3	1.52672229557139	1.17172330086406	1.98927593748108	0.00172661645176136
RABAC1	1.11015156736382	0.91807155129286	1.34241879163424	0.280998964065744
CD3D	1.02134142564481	0.910186980260796	1.14607034638013	0.71944188324744
NFKBIE	1.29537968602897	1.09994024655164	1.52554517051007	0.00192534405405962
NT5C	1.37355185406904	1.13629332041212	1.66035007152224	0.0010359174303435
PLEKHA4	1.22712932277137	1.05926454752268	1.42159612377011	0.00638978431311374
SLC52A2	1.48648233865635	1.25923650876174	1.75473767458511	2.82604899940458e-06
SNAI3	1.15061625797174	0.860701870727891	1.5381839149359	0.343533868424578
MFSD10	1.25713951861621	1.08991270936929	1.45002416769791	0.00167706322389825
SURF2	1.23713547393211	1.01208987153249	1.51222161579758	0.0377762918978635
STXBP2	1.27692739817031	1.02733328880534	1.58716124354746	0.0275963034726215
NEURL1	1.15555205644012	0.960112442966821	1.39077517943296	0.126170483365303
TRIM15	1.10201267565627	0.977126129191569	1.24286097876828	0.113444734766135
OAZ1	1.41050675454657	1.12035423576798	1.77580379589292	0.00342117199778615
SH3BP1	1.23631500266745	1.00853457097442	1.51554029956935	0.0411754444506852
LGALS9	1.18750816709293	1.02399938819681	1.37712547797087	0.0229819445229033
JAK3	0.993902389917137	0.837539861725702	1.17945665134983	0.94416682277254
DPM2	1.44861030302738	1.17601884584662	1.78438620898662	0.000493421879436565
JPT1	1.49775817728592	1.28683194644774	1.74325758994355	1.82508280783631e-07
AGPAT2	1.11548888378219	0.952891463829747	1.30583124844106	0.173938579979194
PKIB	1.2537819378632	1.12722701660639	1.39454530857904	3.10044891383563e-05
VAMP8	1.20223054662357	0.987041705527029	1.46433355261626	0.0671984556234566
GNG8	1.04391539774001	0.833742604304527	1.3070692945429	0.707882665053885
C8orf76	1.2588043034591	1.00138378299502	1.58239857816334	0.048631218089591
ST6GALNAC4	1.45784778015611	1.23767175775386	1.71719208812129	6.40636961391412e-06
KCTD17	1.23373298473866	1.09974623541503	1.38404390814554	0.000342397832509284
PPP1R14B	1.42920725831379	1.18556946807492	1.72291328532066	0.000180339803910793
INAFM1	1.03945988994978	0.852726872736093	1.26708433539516	0.701673167783511
WDR54	1.28661960481229	1.09588225855226	1.51055461895536	0.00208153736732534
TRNP1	1.2252145222195	1.12067824394941	1.33950188964792	8.04769798500008e-06
LPAR2	1.1206429251122	0.984395676386522	1.27574774628624	0.08503849155947
STAC3	1.21383137169828	0.966247238541978	1.52485465432449	0.0959215222228529
LST1	1.01232416060346	0.854008911054587	1.19998772012344	0.887737703787683
SH2D2A	0.990605105057732	0.836499630866721	1.17310090519668	0.912874614129805
TBC1D10C	0.901712111545384	0.751817659674781	1.08149193044941	0.264687400633623
SYTL1	0.945635099518771	0.749902512490258	1.19245598800883	0.636631723016257
RPLP2	1.28029631714216	1.06424547420898	1.54020731063583	0.00878631192786167
TRIM31	1.08318673856976	0.970527480261959	1.20892353331068	0.153847124783187
ADAP1	1.03189453086748	0.872916063674281	1.21982670172459	0.713029237193594
MRPL52	1.34505830109084	1.07202326385762	1.68763299671608	0.01044477887915
RPL35	1.20472654308231	0.991686806068691	1.46353267455544	0.0606709653553094
DENND2D	1.05990014298916	0.885609086788476	1.2684923064444	0.525646941191875
EFNA5	1.26312067560829	1.10856749285804	1.43922120342514	0.000451928993615463
NPW	1.00172331251351	0.92921092367897	1.07989431598602	0.964177716368755
RPL28	1.1968033626225	0.98952464620107	1.44750137784185	0.064106281484697
VNN2	1.17990546936999	1.07615550141429	1.29365776118749	0.000426854597758307
GSTP1	1.03590625846214	0.922205443199968	1.16362550691251	0.552050773960916
ZNF580	1.31577210406904	1.08909522564094	1.58962796740514	0.00444570071924136
MICAL1	1.1836576131956	1.00561695518698	1.39321969269641	0.0426305426430798
RPS9	1.13128032331622	0.904258031968144	1.4152986478173	0.280436900205845
CHD4	1.36931467881823	1.06600972853772	1.75891705247298	0.0138809171701459
IL15RA	1.43989881450951	1.21593841832822	1.70510986804453	2.37158002500784e-05
TRAPPC4	1.82616616509641	1.41757005162322	2.35253478917972	3.15800430768415e-06
S100A6	1.13070067039541	1.03031911050742	1.24086216881194	0.00960733005330398
PLEKHO1	1.14947291266763	0.96945256769385	1.36292173643905	0.108940754919554
DUSP2	0.994479289438057	0.858676809045351	1.15175936592575	0.941090595264803
GMFG	0.996240922409357	0.825169707843436	1.20277800560192	0.968746771324296
ACSS1	1.18139336607589	1.02690740243715	1.35911989931686	0.0197373834810496
SPTSSB	1.13124015677573	0.941159521783719	1.35971029637637	0.188896846856395
SOCS1	0.979302063945016	0.848666588875909	1.13004629264037	0.77463615772231
SEMA4A	1.10775205739098	0.902043745873746	1.36037151886169	0.328886631416475
PPIH	1.76082629857509	1.37678205054936	2.25199714981505	6.57024709470049e-06
SPHK1	1.10898110549504	1.01823214919349	1.20781797482933	0.017560464219639
APOBR	1.14720352607333	0.922898385839733	1.4260247394816	0.216034941087385
SPINK1	1.05350696301577	1.00489886266915	1.10446629243339	0.0305620172826416
C12orf57	1.06504513850651	0.887278188678644	1.27842784994593	0.498816729545391
CD52	0.964135635347102	0.851774122194993	1.09131928186633	0.563460238992574
CRACR2B	1.06915490437017	0.927912619252649	1.23189639392926	0.354965411934013
REEP2	1.28328890123887	1.05698201673341	1.55804959589794	0.0117415147728024
FCHO1	1.16625513119536	0.98833949525323	1.37619819664398	0.068594169220198
TMEM258	1.2365460740438	0.970024566847	1.57629635938313	0.0864834108936061
SNRPN	1.09137904367485	0.905597774373418	1.31527290666848	0.358387210114556
RPL8	1.2295466736587	1.05310451297267	1.43555079679391	0.00893180364169421
VASP	1.40265378418735	1.1537815617826	1.70520807704309	0.000685389389779367
LSM7	1.26023446709706	1.01382209850303	1.56653806856693	0.0371941542606948
KRT18	1.13957730676293	0.947464936571672	1.37064326917265	0.165421859423424
ARPC4	1.60210607560966	1.27052755547818	2.02021897631285	6.784959940943e-05
RPL22L1	1.07969397575835	0.946732949757283	1.23132830814405	0.252795125521304
RPS20	1.13843552818439	0.941014951330649	1.37727402736778	0.182105537606122
PFN1	1.43937163748008	1.13946683702453	1.81821062576258	0.00224923035846137
VEGFB	1.11829093001505	1.00110880386308	1.24918949801281	0.0477500830622169
IFI27L2	1.15802748890543	1.02372130549765	1.30995384960629	0.0196632762337522
